# Supplementary material for: Parasitic plasmids are anchored to inactive regions of eukaryotic chromosomes through a nucleosome signal
Source: EMBO J. 2025 Feb 27;44(7):2134–56. doi: 10.1038/s44318-025-00389-1 (PMC11962162; doi:10.1038/s44318-025-00389-1)
Supplement: Supplementary file 4 — Source data Fig. 3 [file 44318_2025_389_MOESM4_ESM.zip]

Archive with 1 entries (1 files):
- SD_FIG_3H.csv
