# Supplementary material for: Parasitic plasmids are anchored to inactive regions of eukaryotic chromosomes through a nucleosome signal
Source: EMBO J. 2025 Feb 27;44(7):2134–56. doi: 10.1038/s44318-025-00389-1 (PMC11962162; doi:10.1038/s44318-025-00389-1)
Supplement: Supplementary file 4 — Source data Fig. 3 [file 44318_2025_389_MOESM4_ESM.zip › SD_FIG_3H.csv]

strain	replicate	condition	0h	6h	12h	24h
5toA	1	YPD	1683	951	79	1440
5toA	1	G418	405	157	4	72
5toA	2	YPD	548	345	27	1743
5toA	2	G418	147	54	5	83
5toA	3	YPD	1449	777	89	1707
5toA	3	G418	330	142	8	110
deltaREP1	1	YPD	1533	1100	164	1860
deltaREP1	1	G418	40	18	0	3
deltaREP1	2	YPD	1317	1125	142	1560
deltaREP1	2	G418	28	18	0	4
deltaREP1	3	YPD	1254	561	48	1563
deltaREP1	3	G418	187	80	5	70
deltaSTB	1	YPD	2064	1758	168	2145
deltaSTB	1	G418	52	24	1	8
deltaSTB	2	YPD	2040	1350	199	1926
deltaSTB	2	G418	43	17	2	4
deltaSTB	3	YPD	2130	1398	219	2016
deltaSTB	3	G418	43	13	0	1
WT	1	YPD	1812	1650	150	2310
WT	1	G418	440	317	29	194
WT	2	YPD	2115	1836	289	2559
WT	2	G418	702	455	36	253
WT	3	YPD	2300	2163	322	2451
WT	3	G418	680	548	53	263
