# Supplementary material for: Parasitic plasmids are anchored to inactive regions of eukaryotic chromosomes through a nucleosome signal
Source: EMBO J. 2025 Feb 27;44(7):2134–56. doi: 10.1038/s44318-025-00389-1 (PMC11962162; doi:10.1038/s44318-025-00389-1)
Supplement: Supplementary file 5 — EV and Appendix Figure Source Data [file 44318_2025_389_MOESM5_ESM.zip]

Archive with 2 entries (2 files):
- SD Appendix Figure S10.zip
- SD figure EV4F.zip
